# Supplementary material for: Cultural and Ethical Barriers to Cancer Treatment in Nursing Homes and Educational Strategies: A Scoping Review
Source: Cancers (Basel). 2021 Jul 14;13(14):3514. doi: 10.3390/cancers13143514 (PMC8305927; doi:10.3390/cancers13143514)
Supplement: Supplementary file 1 [file cancers-13-03514-s001.zip]

Archive with 1 entries (1 files):
- cancers-1261082-supplementary.pdf
